# Supplementary material for: Gastro-Resistant Microparticles Produced by Spray-Drying as Controlled Release Systems for Liposoluble Vitamins
Source: Pharmaceutics. 2022 Jul 15;14(7):1480. doi: 10.3390/pharmaceutics14071480 (PMC9319434; doi:10.3390/pharmaceutics14071480)
Supplement: Supplementary file 1 [file pharmaceutics-14-01480-s001.zip]

Archive with 1 entries (1 files):
- pharmaceutics-1767757-supplementary.pdf
